# Supplementary material for: Identification and Validation of Pyroptosis-Related Gene Signature to Predict Prognosis and Reveal Immune Infiltration in Hepatocellular Carcinoma
Source: Front Cell Dev Biol. 2021 Nov 8;9:748039. doi: 10.3389/fcell.2021.748039 (PMC8606409; doi:10.3389/fcell.2021.748039)
Supplement: Supplementary file 1 [file Table2.XLSX]

## Sheet: Sheet1
Primer Name	Primer sequences
mGSDME-qF	TGCAACTTCTAAGTCTGGTGACC
mGSDME-qR	CTCCACAACCACTGGACTGAG
mGPX4-qF	GATGGAGCCCATTCCTGAACC
mGPX4-qR	CCCTGTACTTATCCAGGCAGA
mSCAF11-qF	CTTCAGGCACATCAAACACCA
mSCAF11-qR	GGGGCATCACACTCAGAATAGT
mACTB-qF	CGTGCGTGACATCAAAGAGAA
mACTB-qR	CCAAGAAGGAAGGCTGGAAAA
